# Supplementary material for: Highly Efficient Bioconversion of trans-Resveratrol to δ-Viniferin Using Conditioned Medium of Grapevine Callus Suspension Cultures
Source: Int J Mol Sci. 2022 Apr 15;23(8):4403. doi: 10.3390/ijms23084403 (PMC9026456; doi:10.3390/ijms23084403)
Supplement: Supplementary file 1 [file ijms-23-04403-s001.zip]

Archive with 1 entries (1 files):
- ijms-1661947-supplementary.pdf
